# Supplementary material for: Subcutaneous furosemide in heart failure: a systematic review
Source: Eur Heart J Cardiovasc Pharmacother. 2024 Nov 8;11(1):94–104. doi: 10.1093/ehjcvp/pvae083 (PMC11805693; doi:10.1093/ehjcvp/pvae083)
Supplement: pvae083_Supplemental_Files [file pvae083_supplemental_files.zip]

Archive with 6 entries (6 files):
- Supplementary Table 1 clean.docx
- Supplementary Table 2 clean.docx
- Supplementary Table 3 clean.docx
- Supplementary Table 4 clean.docx
- Supplementary Table 5 clean.docx
- Supplementary Table 6 clean.docx
